# Supplementary material for: Rapid Detection of Multiple Classes of β-Lactam Antibiotics in Blood Using an NDM-1 Biosensing Assay
Source: Antibiotics (Basel). 2021 Sep 14;10(9):1110. doi: 10.3390/antibiotics10091110 (PMC8468087; doi:10.3390/antibiotics10091110)
Supplement: Supplementary file 1 [file antibiotics-10-01110-s001.zip]

Archive with 1 entries (1 files):
- antibiotics-1350897-supplementary.pdf
